# Supplementary material for: Relationship between COVID-19 and ICU-Acquired Bloodstream Infections Related to Multidrug-Resistant Bacteria
Source: Antibiotics (Basel). 2023 Jun 25;12(7):1105. doi: 10.3390/antibiotics12071105 (PMC10376231; doi:10.3390/antibiotics12071105)
Supplement: Supplementary file 1 [file antibiotics-12-01105-s001.zip]

Archive with 1 entries (1 files):
- antibiotics-2370401-supplementary.pdf
